# Supplementary material for: A Smart Ski Pole for Skiing Pattern Recognition and Quantification Application
Source: Sensors (Basel). 2024 Aug 15;24(16):5291. doi: 10.3390/s24165291 (PMC11360248; doi:10.3390/s24165291)
Supplement: Supplementary file 1 [file sensors-24-05291-s001.zip]

Archive with 4 entries (3 files):
- Supporting information.pdf
- Videos S1 and S2/
- Videos S1 and S2/Video S1.mp4
- Videos S1 and S2/Video S2.mp4
